# Supplementary material for: The tree snail on Rota Island, Northern Mariana Islands, long identified as Partula gibba (Partulidae), is a different species
Source: Zookeys. 2021 May 17;1037:105–18. doi: 10.3897/zookeys.1037.56303 (PMC8144162; doi:10.3897/zookeys.1037.56303)
Supplement: XML Treatment for Partula [file zookeys.1037.56303-treatment1.xml]

<!DOCTYPE tp:taxon-treatment
  PUBLIC "-//TaxonX//DTD Taxonomic Treatment Publishing DTD v0 20100105//EN" "tax-treatment-NSO.dtd">
<tp:taxon-treatment xmlns:tp="http://www.plazi.org/taxpub"><tp:treatment-meta><kwd-group><label>Taxon classification</label><kwd><named-content xmlns:xlink="http://www.w3.org/1999/xlink" content-type="kingdom">Animalia</named-content></kwd><kwd><named-content xmlns:xlink="http://www.w3.org/1999/xlink" content-type="order">Stylommatophora</named-content></kwd><kwd><named-content xmlns:xlink="http://www.w3.org/1999/xlink" content-type="family">Partulidae</named-content></kwd></kwd-group><mixed-citation publication-type="journal"><person-group><name><surname>Sischo</surname><given-names>David R.</given-names></name><name><surname>Hadfield</surname><given-names>Michael G.</given-names></name></person-group><article-title>The tree snail on Rota Island, Northern Mariana Islands, long identified as <italic><tp:taxon-name><tp:taxon-name-part taxon-name-part-type="genus" reg="Partula">Partula</tp:taxon-name-part> <tp:taxon-name-part taxon-name-part-type="species" reg="gibba">gibba</tp:taxon-name-part></tp:taxon-name></italic> (<tp:taxon-name><tp:taxon-name-part taxon-name-part-type="family">Partulidae</tp:taxon-name-part></tp:taxon-name>), is a different species</article-title><source>Zookeys</source><day>17</day><month>5</month><year>2021</year><volume>1037</volume><fpage>105</fpage><lpage>118</lpage><pub-id pub-id-type="doi">10.3897/zookeys.1037.56303</pub-id></mixed-citation></tp:treatment-meta><tp:nomenclature><label>Genus</label><tp:taxon-name><object-id xmlns:xlink="http://www.w3.org/1999/xlink" content-type="arpha" xlink:type="simple">E06C6DAC-A210-597B-85C4-BA1EBC10A774</object-id>
                <tp:taxon-name-part taxon-name-part-type="genus" reg="Partula">Partula</tp:taxon-name-part>
              </tp:taxon-name><tp:taxon-authority>Férussac, 1821</tp:taxon-authority></tp:nomenclature><tp:treatment-sec sec-type="type species" id="SECID0E1KAE"><title>Type species.</title><p><italic><tp:taxon-name><tp:taxon-name-part taxon-name-part-type="genus" reg="Helix">Helix</tp:taxon-name-part> <tp:taxon-name-part taxon-name-part-type="species" reg="faba">faba</tp:taxon-name-part></tp:taxon-name></italic> Gmelin, 1791.</p></tp:treatment-sec></tp:taxon-treatment>
