# Supplementary material for: The tree snail on Rota Island, Northern Mariana Islands, long identified as Partula gibba (Partulidae), is a different species
Source: Zookeys. 2021 May 17;1037:105–18. doi: 10.3897/zookeys.1037.56303 (PMC8144162; doi:10.3897/zookeys.1037.56303)
Supplement: XML Treatment for Partula lutaensis [file zookeys.1037.56303-treatment2.xml]

<!DOCTYPE tp:taxon-treatment
  PUBLIC "-//TaxonX//DTD Taxonomic Treatment Publishing DTD v0 20100105//EN" "tax-treatment-NSO.dtd">
<tp:taxon-treatment xmlns:tp="http://www.plazi.org/taxpub"><tp:treatment-meta><kwd-group><label>Taxon classification</label><kwd><named-content xmlns:xlink="http://www.w3.org/1999/xlink" content-type="kingdom">Animalia</named-content></kwd><kwd><named-content xmlns:xlink="http://www.w3.org/1999/xlink" content-type="order">Stylommatophora</named-content></kwd><kwd><named-content xmlns:xlink="http://www.w3.org/1999/xlink" content-type="family">Partulidae</named-content></kwd></kwd-group><mixed-citation publication-type="journal"><person-group><name><surname>Sischo</surname><given-names>David R.</given-names></name><name><surname>Hadfield</surname><given-names>Michael G.</given-names></name></person-group><article-title>The tree snail on Rota Island, Northern Mariana Islands, long identified as <italic><tp:taxon-name><tp:taxon-name-part taxon-name-part-type="genus" reg="Partula">Partula</tp:taxon-name-part> <tp:taxon-name-part taxon-name-part-type="species" reg="gibba">gibba</tp:taxon-name-part></tp:taxon-name></italic> (<tp:taxon-name><tp:taxon-name-part taxon-name-part-type="family">Partulidae</tp:taxon-name-part></tp:taxon-name>), is a different species</article-title><source>Zookeys</source><day>17</day><month>5</month><year>2021</year><volume>1037</volume><fpage>105</fpage><lpage>118</lpage><pub-id pub-id-type="doi">10.3897/zookeys.1037.56303</pub-id></mixed-citation></tp:treatment-meta><tp:nomenclature><tp:taxon-name><object-id xmlns:xlink="http://www.w3.org/1999/xlink" content-type="arpha" xlink:type="simple">6D583946-B900-5747-9D87-A83059996E69</object-id>
                <tp:taxon-name-part taxon-name-part-type="genus" reg="Partula">Partula</tp:taxon-name-part>
                <tp:taxon-name-part taxon-name-part-type="species" reg="lutaensis">lutaensis</tp:taxon-name-part>
                <object-id xmlns:xlink="http://www.w3.org/1999/xlink" content-type="zoobank" xlink:type="simple">http://zoobank.org/65D4AC75-488B-4A29-9773-5E0F5FB25449</object-id>
              </tp:taxon-name><tp:taxon-status xmlns:xlink="http://www.w3.org/1999/xlink" xlink:type="simple">sp. nov.</tp:taxon-status></tp:nomenclature><tp:treatment-sec sec-type="type material" id="SECID0ESMAE"><title>Type material.</title><p><bold><italic>Holotype</italic>.</bold> Bishop Museum <named-content xmlns:xlink="http://www.w3.org/1999/xlink" content-type="dwc:institutional_code" xlink:type="simple">BPBM</named-content> 284888 Fig. <xref ref-type="fig" rid="F3">3</xref>. Entire specimen collected by Jill Liske-Clark, 20/11/2014 from type locality. <bold><italic>Paratypes</italic>.</bold><named-content xmlns:xlink="http://www.w3.org/1999/xlink" content-type="dwc:institutional_code" xlink:type="simple">BPBM</named-content> 284889, 2 specimens collected by Jill Liske-Clark, 20/11/2014, from type locality, and <named-content xmlns:xlink="http://www.w3.org/1999/xlink" content-type="dwc:institutional_code" xlink:type="simple">BPBM</named-content> 284890, 3 specimens collected by Jill Liske-Clark, same date, from a second location on Rota Island, Commonwealth of the Northern Mariana Islands.</p><fig id="F3" position="float" orientation="portrait"><object-id xmlns:xlink="http://www.w3.org/1999/xlink" content-type="doi" xlink:type="simple">10.3897/zookeys.1037.56303.figure3</object-id><object-id xmlns:xlink="http://www.w3.org/1999/xlink" content-type="arpha" xlink:type="simple">4D06EBEF-BFB2-5B7A-874D-BC5994928A41</object-id><label>Figure 3.</label><caption><p>Shell holotype of <italic><tp:taxon-name><tp:taxon-name-part taxon-name-part-type="genus" reg="Partula">P.</tp:taxon-name-part> <tp:taxon-name-part taxon-name-part-type="species" reg="lutaensis">lutaensis</tp:taxon-name-part></tp:taxon-name></italic> sp. nov.</p></caption><graphic xmlns:xlink="http://www.w3.org/1999/xlink" xlink:href="zookeys-1037-105-g003.jpg" position="float" orientation="portrait" xlink:type="simple" id="oo_543754.jpg"><uri content-type="original_file" xlink:type="simple">https://binary.pensoft.net/fig/543754</uri></graphic></fig></tp:treatment-sec><tp:treatment-sec sec-type="type locality" id="SECID0EMOAE"><title>Type locality.</title><p>Rota Island, Commonwealth of the Northern Mariana Islands (<abbrev xmlns:xlink="http://www.w3.org/1999/xlink" xlink:title="Commonwealth of the Northern Mariana Islands" id="ABBRID0ESOAE" xlink:type="simple">CNMI</abbrev>).</p></tp:treatment-sec><tp:treatment-sec sec-type="diagnosis" id="SECID0EWOAE"><title>Diagnosis.</title><p><bold><italic>Shell</italic>.</bold> Shell dextral, moderately thin, ovate-conic, slightly perforate; umbilicus open; whorls moderately convex, suture adpressed; aperture ovate-elongate, slightly oblique; outer lip reflexed, thick, glossy; parietal lip glossy with light or dark coloration; color of embryonic whorls and post-embryonic whorls variable from shades of brown, buff, white and yellow with prominent white subsutural band; Measurements (<italic>N</italic> = 48 specimens from five lots in <named-content xmlns:xlink="http://www.w3.org/1999/xlink" content-type="dwc:institutional_code" xlink:type="simple">BPBM</named-content> collections from Rota): height (= length) 15.98 mm, s.d. 0.75 mm; width, 10.64 mm, s.d., 0.24 mm. See Figure <xref ref-type="fig" rid="F4">4</xref> for examples of shell color variation. Shell greatly resembles those of <italic><tp:taxon-name><tp:taxon-name-part taxon-name-part-type="genus" reg="Partula">Partula</tp:taxon-name-part> <tp:taxon-name-part taxon-name-part-type="species" reg="gibba">gibba</tp:taxon-name-part></tp:taxon-name></italic> on Guam and Saipan (<xref ref-type="bibr" rid="B8">Crampton 1925</xref>).</p><fig id="F4" position="float" orientation="portrait"><object-id xmlns:xlink="http://www.w3.org/1999/xlink" content-type="doi" xlink:type="simple">10.3897/zookeys.1037.56303.figure4</object-id><object-id xmlns:xlink="http://www.w3.org/1999/xlink" content-type="arpha" xlink:type="simple">46EE2C34-C697-5279-9972-E0A74101FB46</object-id><label>Figure 4.</label><caption><p>Left – Color morphs of <italic><tp:taxon-name><tp:taxon-name-part taxon-name-part-type="genus" reg="Partula">Partula</tp:taxon-name-part> <tp:taxon-name-part taxon-name-part-type="species" reg="lutaensis">lutaensis</tp:taxon-name-part></tp:taxon-name></italic> sp. nov. found within a 10 × 10-meter quadrat. Right – Closeup of a <italic><tp:taxon-name><tp:taxon-name-part taxon-name-part-type="genus" reg="Partula">Partula</tp:taxon-name-part> <tp:taxon-name-part taxon-name-part-type="species" reg="lutaensis">lutaensis</tp:taxon-name-part></tp:taxon-name></italic> sp. nov. with a dark shell.</p></caption><graphic xmlns:xlink="http://www.w3.org/1999/xlink" xlink:href="zookeys-1037-105-g004.jpg" position="float" orientation="portrait" xlink:type="simple" id="oo_543755.jpg"><uri content-type="original_file" xlink:type="simple">https://binary.pensoft.net/fig/543755</uri></graphic></fig></tp:treatment-sec><tp:treatment-sec sec-type="Distinguishing shells of P. lutaensis from those of P. langfordi" id="SECID0E5QAE"><title>Distinguishing shells of <italic><tp:taxon-name><tp:taxon-name-part taxon-name-part-type="genus" reg="Partula">P.</tp:taxon-name-part> <tp:taxon-name-part taxon-name-part-type="species" reg="lutaensis">lutaensis</tp:taxon-name-part></tp:taxon-name></italic> from those of <italic><tp:taxon-name><tp:taxon-name-part taxon-name-part-type="genus" reg="Partula">P.</tp:taxon-name-part> <tp:taxon-name-part taxon-name-part-type="species" reg="langfordi">langfordi</tp:taxon-name-part></tp:taxon-name></italic>.</title><p>Shell length of <italic><tp:taxon-name><tp:taxon-name-part taxon-name-part-type="genus" reg="Partula">P.</tp:taxon-name-part> <tp:taxon-name-part taxon-name-part-type="species" reg="langfordi">langfordi</tp:taxon-name-part></tp:taxon-name></italic> (<italic>M</italic> = 13.83 mm, s.d. = 0.37 mm, <italic>N</italic> = 47) was significantly shorter than the length of <italic><tp:taxon-name><tp:taxon-name-part taxon-name-part-type="genus" reg="Partula">P.</tp:taxon-name-part> <tp:taxon-name-part taxon-name-part-type="species" reg="lutaensis">lutaensis</tp:taxon-name-part></tp:taxon-name></italic> sp. nov. (<italic>M</italic> = 15.98 mm, s.d. = 0.75 mm, <italic>N</italic> = 48), t(82) = -13.91, P &lt; 0.001. Similarly, shell width of <italic><tp:taxon-name><tp:taxon-name-part taxon-name-part-type="genus" reg="Partula">P.</tp:taxon-name-part> <tp:taxon-name-part taxon-name-part-type="species" reg="langfordi">langfordi</tp:taxon-name-part></tp:taxon-name></italic> (<italic>M</italic> = 9.74 mm, s.d = 0.36 mm) was significantly less than that of <italic><tp:taxon-name><tp:taxon-name-part taxon-name-part-type="genus" reg="Partula">P.</tp:taxon-name-part> <tp:taxon-name-part taxon-name-part-type="species" reg="lutaensis">lutaensis</tp:taxon-name-part></tp:taxon-name></italic> sp. nov. (<italic>M</italic> = 10.64 mm, s.d = 0.24 mm), t(90) = -8.02, P &lt; 0.001 (Fig. <xref ref-type="fig" rid="F5">5</xref>).</p><fig id="F5" position="float" orientation="portrait"><object-id xmlns:xlink="http://www.w3.org/1999/xlink" content-type="doi" xlink:type="simple">10.3897/zookeys.1037.56303.figure5</object-id><object-id xmlns:xlink="http://www.w3.org/1999/xlink" content-type="arpha" xlink:type="simple">2A262681-2078-5DA4-8E41-B4CE2076CC2E</object-id><label>Figure 5.</label><caption><p>Scattergram of Bishop Museum shell measurements comparing shell width (y-axis) by shell length (x-axis) of 48 <italic><tp:taxon-name><tp:taxon-name-part taxon-name-part-type="genus" reg="Partula">P.</tp:taxon-name-part> <tp:taxon-name-part taxon-name-part-type="species" reg="langfordi">langfordi</tp:taxon-name-part></tp:taxon-name></italic> from Aguigan and 47 <italic><tp:taxon-name><tp:taxon-name-part taxon-name-part-type="genus" reg="Partula">P.</tp:taxon-name-part> <tp:taxon-name-part taxon-name-part-type="species" reg="lutaensis">lutaensis</tp:taxon-name-part></tp:taxon-name></italic> sp. nov. from Rota. The mean shell length and width plus standard deviation of each species are encircled. All shells were lipped indicating snails were mature and had reached terminal growth.</p></caption><graphic xmlns:xlink="http://www.w3.org/1999/xlink" xlink:href="zookeys-1037-105-g005.jpg" position="float" orientation="portrait" xlink:type="simple" id="oo_543756.jpg"><uri content-type="original_file" xlink:type="simple">https://binary.pensoft.net/fig/543756</uri></graphic></fig></tp:treatment-sec><tp:treatment-sec sec-type="Male reproductive system" id="SECID0E1UAE"><title>Male reproductive system.</title><p>The male reproductive system of <italic><tp:taxon-name><tp:taxon-name-part taxon-name-part-type="genus" reg="Partula">Partula</tp:taxon-name-part> <tp:taxon-name-part taxon-name-part-type="species" reg="gibba">gibba</tp:taxon-name-part></tp:taxon-name></italic> figured by <xref ref-type="bibr" rid="B15">Kondo (1955</xref>, <xref ref-type="bibr" rid="B17">1970</xref>) and <xref ref-type="bibr" rid="B9">Gerlach (2016)</xref> is highly variable. In specimens we examined (Fig. <xref ref-type="fig" rid="F6">6A</xref>), the vas deferens entered the penis very near its top, leaving the upper portion of the penis, attached to the retractor muscle and called the caecum by <xref ref-type="bibr" rid="B9">Gerlach (2016)</xref>, to be very short. In specimens of <italic><tp:taxon-name><tp:taxon-name-part taxon-name-part-type="genus" reg="Partula">P.</tp:taxon-name-part> <tp:taxon-name-part taxon-name-part-type="species" reg="radiolata">radiolata</tp:taxon-name-part></tp:taxon-name></italic>, the entry of the vas deferens was about 1/5 to 1/4 of the length of the penis below the retractor-muscle attachment (Fig. <xref ref-type="fig" rid="F6">6B</xref>). However, the male duct was distinctive in <italic><tp:taxon-name><tp:taxon-name-part taxon-name-part-type="genus" reg="Partula">P.</tp:taxon-name-part> <tp:taxon-name-part taxon-name-part-type="species" reg="lutaensis">lutaensis</tp:taxon-name-part></tp:taxon-name></italic> sp. nov. by the bulge or shoulder at the top of an expanded caecum, proximal to the vas deferens. In the male system of <italic><tp:taxon-name><tp:taxon-name-part taxon-name-part-type="genus" reg="Partula">P.</tp:taxon-name-part> <tp:taxon-name-part taxon-name-part-type="species" reg="lutaensis">lutaensis</tp:taxon-name-part></tp:taxon-name></italic> sp. nov., the attachment of the vas deferens was consistently more distal than in either <italic><tp:taxon-name><tp:taxon-name-part taxon-name-part-type="genus" reg="Partula">P.</tp:taxon-name-part> <tp:taxon-name-part taxon-name-part-type="species" reg="gibba">gibba</tp:taxon-name-part></tp:taxon-name></italic> or <italic><tp:taxon-name><tp:taxon-name-part taxon-name-part-type="genus" reg="Partula">P.</tp:taxon-name-part> <tp:taxon-name-part taxon-name-part-type="species" reg="radiolata">radiolata</tp:taxon-name-part></tp:taxon-name></italic> (Fig. <xref ref-type="fig" rid="F6">6C</xref>); the insertion was close to 1/3 of the length of the penis below the retractor-muscle attachment. In no other regard were there any distinctive differences among the penial structures of these three species. The lower attachment of the vas deferens to the retractor muscle in both <italic><tp:taxon-name><tp:taxon-name-part taxon-name-part-type="genus" reg="Partula">P.</tp:taxon-name-part> <tp:taxon-name-part taxon-name-part-type="species" reg="lutaensis">lutaensis</tp:taxon-name-part></tp:taxon-name></italic> sp. nov. and <italic><tp:taxon-name><tp:taxon-name-part taxon-name-part-type="genus" reg="Partula">P.</tp:taxon-name-part> <tp:taxon-name-part taxon-name-part-type="species" reg="radiolata">radiolata</tp:taxon-name-part></tp:taxon-name></italic> is concordant with their placement as sister taxa in phylogenetic reconstructions of the group. <xref ref-type="bibr" rid="B17">Kondo (1970)</xref> found no differences between the male reproductive tract of <italic><tp:taxon-name><tp:taxon-name-part taxon-name-part-type="genus" reg="Partula">P.</tp:taxon-name-part> <tp:taxon-name-part taxon-name-part-type="species" reg="langfordi">langfordi</tp:taxon-name-part></tp:taxon-name></italic> and <italic><tp:taxon-name><tp:taxon-name-part taxon-name-part-type="genus" reg="Partula">P.</tp:taxon-name-part> <tp:taxon-name-part taxon-name-part-type="species" reg="gibba">gibba</tp:taxon-name-part></tp:taxon-name></italic>. We include a modified version of his drawing with ours for comparison (Fig. <xref ref-type="fig" rid="F6">6D</xref>).</p><fig id="F6" position="float" orientation="portrait"><object-id xmlns:xlink="http://www.w3.org/1999/xlink" content-type="doi" xlink:type="simple">10.3897/zookeys.1037.56303.figure6</object-id><object-id xmlns:xlink="http://www.w3.org/1999/xlink" content-type="arpha" xlink:type="simple">0B646376-600C-5F01-A438-039873EC053F</object-id><label>Figure 6.</label><caption><p>Outline drawings comparing the male reproductive tracks of four extant <italic><tp:taxon-name><tp:taxon-name-part taxon-name-part-type="genus" reg="Partula">Partula</tp:taxon-name-part></tp:taxon-name></italic> species from the Mariana Islands. Male anatomy abbreviations are as follows: retractor muscle (<abbrev xmlns:xlink="http://www.w3.org/1999/xlink" xlink:title="retractor muscle" id="ABBRID0EB1AE" xlink:type="simple">RM</abbrev>), caecum (C), penis (P), vas deferens (<abbrev xmlns:xlink="http://www.w3.org/1999/xlink" xlink:title="vas deferens" id="ABBRID0EF1AE" xlink:type="simple">VD</abbrev>), uterus (U). The figure of <italic><tp:taxon-name><tp:taxon-name-part taxon-name-part-type="genus" reg="Partula">Partula</tp:taxon-name-part> <tp:taxon-name-part taxon-name-part-type="species" reg="langfordi">langfordi</tp:taxon-name-part></tp:taxon-name></italic> is adapted from figure 5 of <xref ref-type="bibr" rid="B17">Kondo (1970)</xref>. Note, Kondo found no difference between the male reproductive tracts of <italic><tp:taxon-name><tp:taxon-name-part taxon-name-part-type="genus" reg="Partula">P.</tp:taxon-name-part> <tp:taxon-name-part taxon-name-part-type="species" reg="gibba">gibba</tp:taxon-name-part></tp:taxon-name></italic> and <italic><tp:taxon-name><tp:taxon-name-part taxon-name-part-type="genus" reg="Partula">P.</tp:taxon-name-part> <tp:taxon-name-part taxon-name-part-type="species" reg="langfordi">langfordi</tp:taxon-name-part></tp:taxon-name></italic>.</p></caption><graphic xmlns:xlink="http://www.w3.org/1999/xlink" xlink:href="zookeys-1037-105-g006.jpg" position="float" orientation="portrait" xlink:type="simple" id="oo_543757.jpg"><uri content-type="original_file" xlink:type="simple">https://binary.pensoft.net/fig/543757</uri></graphic></fig></tp:treatment-sec><tp:treatment-sec sec-type="ecology" id="SECID0ET2AE"><title>Ecology.</title><p>Type and paratype specimens were found on <italic><tp:taxon-name><tp:taxon-name-part taxon-name-part-type="genus" reg="Epiprenmum">Epiprenmum</tp:taxon-name-part> <tp:taxon-name-part taxon-name-part-type="species" reg="aureum">aureum</tp:taxon-name-part></tp:taxon-name></italic> and <italic><tp:taxon-name><tp:taxon-name-part taxon-name-part-type="genus" reg="Tectaria">Tectaria</tp:taxon-name-part> <tp:taxon-name-part taxon-name-part-type="species" reg="crenata">crenata</tp:taxon-name-part></tp:taxon-name></italic> (J. Liske-Clark, Northern Mariana Department of Fish and Wildlife, personal communication).</p></tp:treatment-sec><tp:treatment-sec sec-type="etymology" id="SECID0EP3AE"><title>Etymology.</title><p>The specific epithet <italic><tp:taxon-name><tp:taxon-name-part taxon-name-part-type="genus" reg="Partula"/><tp:taxon-name-part taxon-name-part-type="species" reg="lutaensis">lutaensis</tp:taxon-name-part></tp:taxon-name></italic> recognizes Luta, the indigenous Chamorro name for the island of Rota.</p></tp:treatment-sec><ref-list><ref id="B8"><mixed-citation xmlns:xlink="http://www.w3.org/1999/xlink" xlink:type="simple"><person-group><name name-style="western"><surname>Crampton</surname><given-names>HE</given-names></name></person-group> (<year>1925</year>) Studies on the variation, distribution, and evolution of the genus <italic><tp:taxon-name><tp:taxon-name-part taxon-name-part-type="genus">Partula</tp:taxon-name-part></tp:taxon-name></italic>. The species of the Mariana Islands, Guam and Saipan. Carnegie Institution of Washington Publication 228a: 1–116.</mixed-citation></ref><ref id="B15"><mixed-citation xmlns:xlink="http://www.w3.org/1999/xlink" xlink:type="simple"><person-group><name name-style="western"><surname>Kondo</surname><given-names>Y</given-names></name></person-group> (<year>1955</year>) A revision of the family <tp:taxon-name><tp:taxon-name-part taxon-name-part-type="family">Partulidae</tp:taxon-name-part></tp:taxon-name> (<tp:taxon-name><tp:taxon-name-part taxon-name-part-type="class">Gastropoda</tp:taxon-name-part></tp:taxon-name><tp:taxon-name><tp:taxon-name-part taxon-name-part-type="infraclass">Pulmonata</tp:taxon-name-part></tp:taxon-name>). PhD Thesis, Cambridge, Harvard University, Massachusetts.</mixed-citation></ref><ref id="B17"><mixed-citation xmlns:xlink="http://www.w3.org/1999/xlink" xlink:type="simple"><person-group><name name-style="western"><surname>Kondo</surname><given-names>Y</given-names></name></person-group> (<year>1970</year>) <article-title>Some aspects of Mariana Islands <tp:taxon-name><tp:taxon-name-part taxon-name-part-type="family">Partulidae</tp:taxon-name-part></tp:taxon-name> (<tp:taxon-name><tp:taxon-name-part taxon-name-part-type="phylum">Mollusca</tp:taxon-name-part></tp:taxon-name>, <tp:taxon-name><tp:taxon-name-part taxon-name-part-type="infraclass">Pulmonata</tp:taxon-name-part></tp:taxon-name>).</article-title><source>Bishop Museum Occasional Papers</source><volume>24</volume>(<issue>5</issue>): <fpage>73</fpage>–<lpage>90</lpage>. <ext-link xlink:type="simple" ext-link-type="uri" xlink:href="http://hbs.bishopmuseum.org/pubs-online/pdf/op24-5.pdf">http://hbs.bishopmuseum.org/pubs-online/pdf/op24-5.pdf</ext-link></mixed-citation></ref><ref id="B9"><mixed-citation xmlns:xlink="http://www.w3.org/1999/xlink" xlink:type="simple"><person-group><name name-style="western"><surname>Gerlach</surname><given-names>J</given-names></name></person-group> (<year>2016</year>) Icons of evolution: Pacific Island tree-snails, family <tp:taxon-name><tp:taxon-name-part taxon-name-part-type="family">Partulidae</tp:taxon-name-part></tp:taxon-name>. Cambridge Phelsuma Press, 336 pp.</mixed-citation></ref></ref-list></tp:taxon-treatment>
